# Supplementary material for: Immunohistochemical Profiling of IDO1 and IL4I1 in Head and Neck Squamous Cell Carcinoma: Interplay for Metabolic Reprogramming?
Source: Int J Mol Sci. 2025 Apr 15;26(8):3719. doi: 10.3390/ijms26083719 (PMC12028074; doi:10.3390/ijms26083719)
Supplement: Supplementary file 1 [file ijms-26-03719-s001.zip]

Archive with 1 entries (1 files):
- ijms-3496889-supplementary.pdf
